# Supplementary material for: 3D Printed Hydrogel Microneedle Arrays for Interstitial Fluid Biomarker Extraction and Colorimetric Detection
Source: Polymers (Basel). 2023 Mar 10;15(6):1389. doi: 10.3390/polym15061389 (PMC10054006; doi:10.3390/polym15061389)
Supplement: Supplementary file 1 [file polymers-15-01389-s001.zip]

Archive with 1 entries (1 files):
- polymers-2223714-supplementary.pdf
